# Supplementary material for: Adipokines in Pregnancy: A Systematic Review of Clinical Data
Source: Biomedicines. 2023 May 11;11(5):1419. doi: 10.3390/biomedicines11051419 (PMC10216846; doi:10.3390/biomedicines11051419)
Supplement: Supplementary file 1 [file biomedicines-11-01419-s001.zip]

Archive with 1 entries (1 files):
- biomedicines-2348913-supplementary.pdf
